# Supplementary material for: Combination of Biochar and Trichoderma harzianum Can Improve the Phytoremediation Efficiency of Brassica juncea and the Rhizosphere Micro-Ecology in Cadmium and Arsenic Contaminated Soil
Source: Plants (Basel). 2023 Aug 14;12(16):2939. doi: 10.3390/plants12162939 (PMC10458205; doi:10.3390/plants12162939)
Supplement: Supplementary file 1 [file plants-12-02939-s001.zip]

Archive with 1 entries (1 files):
- plants-2530449-supplementary.pdf
